# Supplementary material for: Male-Specific Transcription Factor Occupancy Alone Does Not Account for Differential Methylation at Imprinted Genes in the mouse Germ Cell Lineage
Source: G3 (Bethesda). 2016 Sep 30;6(12):3975–83. doi: 10.1534/g3.116.033613 (PMC5144967; doi:10.1534/g3.116.033613)
Supplement: Supplemental Material [file supp_g3.116.033613_TableS1.xlsx]

## Sheet: Sheet1
Supplementary Table 1. Transcription factors expressed in male germ cells as identified by GO:0003700 and the Animal Transcription factor database (www.bioguo.org/AnimalTFDB)
		TFs enriched in male versus female primordial germ cells
1700049G17Rik		Arntl
2610008E11Rik		Etv1
2700081O15Rik		Foxr1
5730403B10Rik		Glis3
9130023H24Rik		Hlf
A430033K04Rik		Irf1
A530054K11Rik		Lhx1
Adnp		Nr1d2
Aff1		Otx2
Aff2		Pou5f1
Aff3		Pou6f1
Aff4		Six1
Ahr		Six4
AI987944		Taf7
Alx1		Zfp105
Arid1a		Zfp518a
Arid1b		Zfp661
Arid2		Zfp7
Arid3a		Zic3
Arid3b		Zscan21
Arid4a
Arid4b
Arid5b
Arnt
Arnt2
Arntl
Arx
Atf1
Atf2
Atf3
Atf4
Atf5
Atf6
Atf6b
Atf7
Atoh7
Bach1
Baz2a
Baz2b
Bbx
Bcl11a
Bcl6b
Bhlhe40
Bhlhe41
Bnc2
Camta1
Camta2
Carhsp1
Cbfb
Ccdc79
Cdc5l
Cdx2
Cebpa
Cebpb
Cebpg
Cic
Clock
Creb1
Creb3
Creb3l1
Creb3l2
Creb5
Crebl2
Crebzf
Crem
Csda
Csdc2
Csde1
Ctcf
Cux1
Cux2
Dbp
Ddit3
Deaf1
Dlx3
Dmrt1
Dmrt3
Dmrta1
Dmrta2
Dmrtc2
Dmtf1
Dnajc1
Dnajc2
Dpf1
Dpf2
E2f1
E2f3
E2f4
E2f5
E2f6
E2f7
E2f8
Eaf2
Ebf1
Ebf3
Ebf4
Egr1
Egr2
Egr3
Elf1
Elf2
Elf4
Elk1
Elk3
Elk4
Emx1
Emx2
En2
Erf
Erg
Esr1
Esrrb
Etohi1
Ets1
Ets2
Etv1
Etv3
Etv4
Etv5
Etv6
Fiz1
Fli1
Fos
Fosb
Foxc1
Foxc2
Foxd1
Foxf1a
Foxh1
Foxj2
Foxj3
Foxk1
Foxk2
Foxm1
Foxn2
Foxn3
Foxo1
Foxo3
Foxo4
Foxp1
Foxp2
Foxp4
Foxr1
Foxs1
Gabpa
Gata2
Gata4
Gata6
Gatad1
Gatad2b
Gbx2
Gcm1
Gli1
Gli2
Gli3
Glis2
Glis3
Gm13139
Gm13154
Gm13242
Gm5595
Gm608
Gm98
Gmeb1
Gmeb2
Grhl3
Gtf2i
Gtf2ird1
Gzf1
Hbp1
Hdx
Hes1
Hes5
Hes7
Hesx1
Hey1
Heyl
Hhex
Hic2
Hif1a
Hinfp
Hivep1
Hivep2
Hlf
Hlx
Hmbox1
Hmg20a
Hmg20b
Hmga1
Hmga2
Hmgb1
Hmgxb3
Hmgxb4
Hmx2
Hnf1a
Homez
Hoxa1
Hoxa2
Hoxa4
Hoxa5
Hoxa7
Hoxa9
Hoxb4
Hoxb5
Hoxb8
Hoxb9
Hoxc10
Hoxc4
Hoxc5
Hoxc6
Hoxc8
Hoxc9
Hoxd10
Hoxd11
Hoxd3
Hoxd4
Hoxd8
Hoxd9
Hsf1
Hsf2
Hsf5
Id1
Id2
Id3
Id4
Ikzf2
Insm1
Irf1
Irf2
Irf3
Irf9
Irx2
Irx3
Irx5
Jarid2
Jun
Junb
Kdm5a
Kdm5b
Kdm5c
Kdm5d
Klf10
Klf11
Klf12
Klf16
Klf2
Klf3
Klf4
Klf5
Klf6
Klf7
Klf8
Lass2
Lass4
Lass5
Lass6
Lcor
Lcorl
Lef1
Lhx1
Lhx9
Lin28a
Lin28b
Litaf
Lmx1b
Maf
Maff
Mafg
Max
Maz
Mbd1
Mbd2
Mbd3
Mbd4
Mbtps2
Mecom
Mecp2
Mef2a
Mef2c
Mef2d
Meis1
Meis2
Meis3
Meox1
Meox2
Mga
Mier1
Mier3
Mitf
Mkx
Mlx
Mlxip
Mlxipl
Mnt
Msc
Msx1
Msx2
Mta1
Mta2
Mta3
Mtf1
Mxd1
Mxd4
Mxi1
Myb
Mybl1
Mybl2
Myc
Mycl1
Mycn
Mynn
Mysm1
Myst2
Nanog
Ncor1
Ncor2
Neurod2
Nfat5
Nfatc1
Nfatc3
Nfatc4
Nfe2
Nfe2l1
Nfe2l2
Nfe2l3
Nfia
Nfib
Nfic
Nfil3
Nfix
Nfkb1
Nfkb2
Nfx1
Nfxl1
Nfya
Nfyb
Nfyc
Nkx2-5
Nkx3-1
Nkx6-2
Nkx6-3
Npas3
Nr0b1
Nr1d1
Nr1d2
Nr1h2
Nr2c1
Nr2c2
Nr2f1
Nr2f2
Nr3c1
Nr4a1
Nr4a2
Nr5a1
Nr5a2
Nr6a1
Nrf1
Nufip1
Olig3
Onecut1
Osr2
Otp
Otx2
Patz1
Pax6
Pax8
Pbrm1
Pbx1
Pbx2
Pbx3
Peg3
Pias1
Pias2
Pias3
Pias4
Pknox1
Pknox2
Plag1
Plagl1
Plagl2
Pms1
Pou2f1
Pou4f1
Pou5f1
Pou6f1
Ppara
Ppard
Pparg
Prdm1
Prdm10
Prdm14
Prdm15
Prdm2
Prdm4
Prdm5
Preb
Prkrir
Prox1
Prrx1
Prrx2
Rara
Rarb
Rarg
Rbak
Rcor1
Rcor2
Rcor3
Rel
Rela
Repin1
Rere
Rest
Rfx3
Rfx5
Rfx7
Rhox1
Rhox10
Rhox6
Rhox8
Rhox9
Rnf138
Rreb1
Rsl1
Runx1
Runx2
Rxra
Rxrb
Sall1
Sall4
Satb1
Satb2
Scx
Setdb1
Setdb2
Sfpi1
Six1
Six4
Six5
Smad1
Smad2
Smad3
Smad4
Smad5
Smad6
Smad7
Smarcc1
Smarcc2
Snai1
Snai2
Snapc4
Sohlh2
Sox10
Sox11
Sox13
Sox15
Sox17
Sox18
Sox2
Sox4
Sox5
Sox6
Sox7
Sox8
Sox9
Sp1
Sp3
Sp4
Spdef
Srebf1
Srebf2
Srf
Sry
Ssrp1
Stat1
Stat2
Stat3
Stat4
Stat5b
Stat6
Sub1
Symbol TFDB
T
Tada2a
Taf7
Tbx1
Tbx2
Tbx3
Tbx4
Tcf12
Tcf15
Tcf21
Tcf3
Tcf4
Tcf7
Tcf7l1
Tcf7l2
Tcfap2c
Tcfap4
Tcfcp2
Tcfcp2l1
Tcfe3
Tcfec
Tcfl5
Tead1
Tead2
Tead3
Tead4
Tef
Terf1
Terf2
Tfam
Tfdp1
Tfdp2
Tgif1
Tgif2
Thap1
Thap11
Thap2
Thap3
Thap4
Thap7
Thra
Tox
Tox3
Tox4
Trerf1
Trp53
Trps1
Tsc22d1
Tsc22d2
Tsc22d3
Tshz1
Tshz2
Tshz3
Ttf1
Tulp2
Tulp3
Tulp4
Twist1
Ubp1
Ubtf
Vdr
Vezf1
Wdhd1
Whsc1
Wiz
Wt1
Xbp1
Ybx1
Ybx2
Yy1
Zbed4
Zbtb1
Zbtb10
Zbtb17
Zbtb2
Zbtb20
Zbtb24
Zbtb25
Zbtb26
Zbtb32
Zbtb33
Zbtb34
Zbtb37
Zbtb38
Zbtb39
Zbtb4
Zbtb41
Zbtb43
Zbtb44
Zbtb46
Zbtb49
Zbtb6
Zbtb7c
Zbtb8a
Zcchc4
Zeb1
Zeb2
Zfat
Zfhx3
Zfhx4
Zfp1
Zfp101
Zfp105
Zfp109
Zfp11
Zfp110
Zfp111
Zfp113
Zfp13
Zfp142
Zfp143
Zfp146
Zfp148
Zfp157
Zfp160
Zfp161
Zfp167
Zfp180
Zfp182
Zfp184
Zfp187
Zfp189
Zfp191
Zfp192
Zfp202
Zfp212
Zfp217
Zfp229
Zfp235
Zfp236
Zfp238
Zfp239
Zfp248
Zfp251
Zfp26
Zfp260
Zfp263
Zfp27
Zfp273
Zfp275
Zfp28
Zfp281
Zfp286
Zfp292
Zfp295
Zfp296
Zfp3
Zfp30
Zfp317
Zfp319
Zfp322a
Zfp329
Zfp334
Zfp335
Zfp345
Zfp35
Zfp354a
Zfp354c
Zfp358
Zfp362
Zfp366
Zfp367
Zfp369
Zfp37
Zfp382
Zfp384
Zfp386
Zfp39
Zfp397
Zfp398
Zfp40
Zfp407
Zfp408
Zfp41
Zfp410
Zfp418
Zfp42
Zfp420
Zfp423
Zfp426
Zfp442
Zfp445
Zfp449
Zfp455
Zfp456
Zfp458
Zfp46
Zfp472
Zfp473
Zfp507
Zfp51
Zfp512
Zfp516
Zfp518a
Zfp52
Zfp521
Zfp526
Zfp53
Zfp532
Zfp54
Zfp551
Zfp553
Zfp560
Zfp563
Zfp566
Zfp568
Zfp57
Zfp574
Zfp579
Zfp58
Zfp580
Zfp583
Zfp592
Zfp595
Zfp597
Zfp599
Zfp60
Zfp600
Zfp605
Zfp606
Zfp607
Zfp61
Zfp612
Zfp617
Zfp618
Zfp619
Zfp62
Zfp623
Zfp637
Zfp64
Zfp641
Zfp644
Zfp646
Zfp651
Zfp652
Zfp654
Zfp655
Zfp661
Zfp664
Zfp667
Zfp668
Zfp672
Zfp677
Zfp68
Zfp687
Zfp688
Zfp689
Zfp69
Zfp691
Zfp697
Zfp7
Zfp709
Zfp710
Zfp711
Zfp715
Zfp719
Zfp71-rs1
Zfp738
Zfp74
Zfp740
Zfp746
Zfp748
Zfp758
Zfp759
Zfp760
Zfp763
Zfp764
Zfp768
Zfp770
Zfp771
Zfp772
Zfp773
Zfp777
Zfp780b
Zfp784
Zfp787
Zfp790
Zfp791
Zfp799
Zfp800
Zfp809
Zfp81
Zfp819
Zfp82
Zfp820
Zfp821
Zfp825
Zfp827
Zfp84
Zfp846
Zfp85-rs1
Zfp868
Zfp869
Zfp87
Zfp870
Zfp871
Zfp882
Zfp9
Zfp90
Zfp93
Zfpm1
Zfpm2
Zfx
Zfy1
Zglp1
Zhx1
Zhx2
Zhx3
Zic3
Zik1
Zim1
Zkscan1
Zkscan14
Zkscan16
Zkscan17
Zkscan2
Zkscan3
Zkscan5
Zkscan6
Zmiz1
Zmiz2
Znf512b
Zscan10
Zscan12
Zscan21
Zscan29
Zxdc
Zzz3
