# Supplementary material for: Male-Specific Transcription Factor Occupancy Alone Does Not Account for Differential Methylation at Imprinted Genes in the mouse Germ Cell Lineage
Source: G3 (Bethesda). 2016 Sep 30;6(12):3975–83. doi: 10.1534/g3.116.033613 (PMC5144967; doi:10.1534/g3.116.033613)
Supplement: Supplemental Material [file supp_g3.116.033613_TableS2.xlsx]

## Sheet: S2A
Supplementary Table 2A. Enriched motifs identified in unmasked promoters of genes enriched in E12.5 XX and XY primordial germ cells
Motif ID	Sex	Database	ID	Name	p-value	Adjusted p-value
1	XX	JASPAR CORE 2014 vertebrates	MA0516.1	SP2	1.26e-15	1.49e-12
2	XX	JASPAR CORE 2014 vertebrates	MA0599.1	KLF5	7.25e-15	8.57e-12
3	XX	JASPAR CORE 2014 vertebrates	MA0079.3	SP1	1.37e-14	1.62e-11
4	XX	JASPAR CORE 2014 vertebrates	MA0039.2	Klf4	6.43e-14	7.6e-11
5	XX	uniprobe mouse	UP00093_1	Klf7_primary	6.96e-14	8.22e-11
6	XX	JASPAR CORE 2014 vertebrates	MA0528.1	ZNF263	1.95e-11	2.3e-08
7	XX	JASPAR CORE 2014 vertebrates	MA0162.2	EGR1	2.67e-11	3.15e-08
8	XX	JASPAR CORE 2014 vertebrates	MA0471.1	E2F6	1.73e-10	2.04e-07
9	XX	JASPAR CORE 2014 vertebrates	MA0493.1	Klf1	5.43e-10	6.42e-07
10	XX	uniprobe mouse	UP00002_1	Sp4_primary	1.17e-09	1.39e-06
11	XX	uniprobe mouse	UP00000_2	Smad3_secondary	2.97e-09	3.51e-06
12	XX	uniprobe mouse	UP00099_2	Ascl2_secondary	2.3e-08	2.72e-05
13	XX	JASPAR CORE 2014 vertebrates	MA0472.1	EGR2	2.68e-08	3.17e-05
14	XX	uniprobe mouse	UP00033_2	Zfp410_secondary	2.91e-08	3.44e-05
15	XX	uniprobe mouse	UP00029_1	Tbp_primary	7.58e-08	8.96e-05
16	XX	JASPAR CORE 2014 vertebrates	MA0469.1	E2F3	9.94e-08	0.000117
17	XX	JASPAR CORE 2014 vertebrates	MA0149.1	EWSR1-FLI1	1.71e-07	0.000202
18	XX	uniprobe mouse	UP00043_2	Bcl6b_secondary	2.99e-07	0.000353
19	XX	uniprobe mouse	UP00061_1	Foxl1_primary	4.52e-07	0.000534
20	XX	uniprobe mouse	UP00021_1	Zfp281_primary	7.15e-07	0.000845
21	XX	JASPAR CORE 2014 vertebrates	MA0073.1	RREB1	1.36e-06	0.00161
22	XX	uniprobe mouse	UP00408_2	Gabpa_secondary	2.35e-06	0.00278
23	XX	uniprobe mouse	UP00007_1	Egr1_primary	2.77e-06	0.00327
24	XX	uniprobe mouse	UP00071_1	Sox21_primary	3.23e-06	0.00381
25	XX	uniprobe mouse	UP00025_1	Foxk1_primary	3.35e-06	0.00396
26	XX	uniprobe mouse	UP00073_1	Foxa2_primary	6.31e-06	0.00743
27	XX	uniprobe mouse	UP00024_2	Glis2_secondary	1.11e-05	0.013
28	XX	JASPAR CORE 2014 vertebrates	MA0481.1	FOXP1	1.12e-05	0.0132
29	XX	uniprobe mouse	UP00097_2	Mtf1_secondary	1.22e-05	0.0143
30	XX	uniprobe mouse	UP00407_2	Elf3_secondary	1.49e-05	0.0175
31	XX	uniprobe mouse	UP00041_1	Foxj1_primary	1.82e-05	0.0213
32	XX	uniprobe mouse	UP00094_2	Zfp128_secondary	1.91e-05	0.0223
33	XX	uniprobe mouse	UP00028_2	Tcfap2e_secondary	2.06e-05	0.0241
34	XX	uniprobe mouse	UP00077_2	Srf_secondary	2.13e-05	0.0248
35	XX	uniprobe mouse	UP00255_1	Dbx1_3486.1	2.17e-05	0.0253
36	XX	JASPAR CORE 2014 vertebrates	MA0517.1	STAT2::STAT1	2.33e-05	0.0271
37	XY	uniprobe mouse	UP00093_1	Klf7_primary	2.35e-12	2.78e-09
38	XY	JASPAR CORE 2014 vertebrates	MA0516.1	SP2	2.54e-12	3e-09
39	XY	JASPAR CORE 2014 vertebrates	MA0079.3	SP1	1.16e-11	1.37e-08
40	XY	JASPAR CORE 2014 vertebrates	MA0039.2	Klf4	6.77e-11	8.01e-08
41	XY	uniprobe mouse	UP00002_1	Sp4_primary	1.06e-10	1.25e-07
42	XY	JASPAR CORE 2014 vertebrates	MA0599.1	KLF5	3.98e-10	4.71e-07
43	XY	JASPAR CORE 2014 vertebrates	MA0472.1	EGR2	1.34e-09	1.59e-06
44	XY	JASPAR CORE 2014 vertebrates	MA0162.2	EGR1	2.02e-09	2.39e-06
45	XY	JASPAR CORE 2014 vertebrates	MA0073.1	RREB1	8.77e-09	1.04e-05
46	XY	JASPAR CORE 2014 vertebrates	MA0493.1	Klf1	2.6e-08	3.07e-05
47	XY	JASPAR CORE 2014 vertebrates	MA0481.1	FOXP1	1.35e-07	0.000159
48	XY	JASPAR CORE 2014 vertebrates	MA0469.1	E2F3	1.6e-07	0.00019
49	XY	uniprobe mouse	UP00029_1	Tbp_primary	2.15e-07	0.000255
50	XY	uniprobe mouse	UP00000_2	Smad3_secondary	4.29e-07	0.000507
51	XY	uniprobe mouse	UP00097_2	Mtf1_secondary	5.31e-07	0.000627
52	XY	uniprobe mouse	UP00099_2	Ascl2_secondary	6.18e-07	0.00073
53	XY	uniprobe mouse	UP00039_1	Foxj3_primary	7.75e-07	0.000916
54	XY	uniprobe mouse	UP00061_2	Foxl1_secondary	1.03e-06	0.00122
55	XY	uniprobe mouse	UP00255_1	Dbx1_3486.1	1.05e-06	0.00125
56	XY	JASPAR CORE 2014 vertebrates	MA0528.1	ZNF263	1.07e-06	0.00127
57	XY	uniprobe mouse	UP00408_2	Gabpa_secondary	1.24e-06	0.00146
58	XY	JASPAR CORE 2014 vertebrates	MA0259.1	HIF1A::ARNT	1.53e-06	0.0018
59	XY	uniprobe mouse	UP00061_1	Foxl1_primary	2.12e-06	0.00251
60	XY	uniprobe mouse	UP00025_1	Foxk1_primary	2.41e-06	0.00285
61	XY	uniprobe mouse	UP00244_1	Tlx2_3498.2	2.68e-06	0.00316
62	XY	uniprobe mouse	UP00407_2	Elf3_secondary	2.85e-06	0.00336
63	XY	uniprobe mouse	UP00037_1	Zfp105_primary	3.02e-06	0.00357
64	XY	uniprobe mouse	UP00077_2	Srf_secondary	3.52e-06	0.00415
65	XY	uniprobe mouse	UP00028_2	Tcfap2e_secondary	3.75e-06	0.00442
66	XY	uniprobe mouse	UP00041_1	Foxj1_primary	4.37e-06	0.00516
67	XY	JASPAR CORE 2014 vertebrates	MA0052.2	MEF2A	6.99e-06	0.00823
68	XY	JASPAR CORE 2014 vertebrates	MA0041.1	Foxd3	7.06e-06	0.00831
69	XY	uniprobe mouse	UP00073_1	Foxa2_primary	7.58e-06	0.00892
70	XY	JASPAR CORE 2014 vertebrates	MA0030.1	FOXF2	7.65e-06	0.00901
71	XY	uniprobe mouse	UP00033_2	Zfp410_secondary	9.08e-06	0.0107
72	XY	JASPAR CORE 2014 vertebrates	MA0152.1	NFATC2	9.55e-06	0.0112
73	XY	uniprobe mouse	UP00169_1	Lmx1b_3433.2	1.38e-05	0.0162
74	XY	JASPAR CORE 2014 vertebrates	MA0471.1	E2F6	1.53e-05	0.018
75	XY	uniprobe mouse	UP00071_1	Sox21_primary	1.6e-05	0.0188
76	XY	uniprobe mouse	UP00021_1	Zfp281_primary	1.67e-05	0.0195
77	XY	uniprobe mouse	UP00188_1	Lmx1a_2238.2	1.87e-05	0.0218
78	XY	JASPAR CORE 2014 vertebrates	MA0024.2	E2F1	2.04e-05	0.0238
79	XY	uniprobe mouse	UP00007_1	Egr1_primary	2.06e-05	0.024
80	XY	JASPAR CORE 2014 vertebrates	MA0042.1	FOXI1	2.08e-05	0.0243
81	XY	JASPAR CORE 2014 vertebrates	MA0470.1	E2F4	2.1e-05	0.0246
82	XY	uniprobe mouse	UP00094_2	Zfp128_secondary	2.18e-05	0.0254
83	XY	uniprobe mouse	UP00158_1	Pou1f1_3818.1	2.3e-05	0.0269
84	XY	uniprobe mouse	UP00002_2	Sp4_secondary	2.31e-05	0.027
85	XY	uniprobe mouse	UP00129_1	Pou3f1_3819.1	2.76e-05	0.0321
86	XY	uniprobe mouse	UP00105_1	Pou3f4_3773.1	2.78e-05	0.0324
87	XY	uniprobe mouse	UP00043_2	Bcl6b_secondary	2.84e-05	0.0331
88	XY	JASPAR CORE 2014 vertebrates	MA0149.1	EWSR1-FLI1	3.03e-05	0.0352
89	XY	JASPAR CORE 2014 vertebrates	MA0485.1	Hoxc9	3.03e-05	0.0352
90	XY	uniprobe mouse	UP00024_2	Glis2_secondary	3.31e-05	0.0383
91	XY	JASPAR CORE 2014 vertebrates	MA0497.1	MEF2C	3.32e-05	0.0384

## Sheet: S2B
Supplementary Table 2B. Enriched motifs identified in repeat masked promoters of genes enriched in E12.5 XX and XY primordial germ cells
Motif ID	Sex	Database	ID	Name	p-value	Adjusted p-value
1	XX	JASPAR CORE 2014 vertebrates	MA0599.1	KLF5	3e-13	3.54e-10
2	XX	JASPAR CORE 2014 vertebrates	MA0079.3	SP1	2.86e-12	3.38e-09
3	XX	JASPAR CORE 2014 vertebrates	MA0516.1	SP2	3.85e-12	4.55e-09
4	XX	JASPAR CORE 2014 vertebrates	MA0528.1	ZNF263	8.25e-11	9.76e-08
5	XX	uniprobe mouse	UP00093_1	Klf7_primary	2.2e-10	2.6e-07
6	XX	JASPAR CORE 2014 vertebrates	MA0039.2	Klf4	2.69e-10	3.17e-07
7	XX	JASPAR CORE 2014 vertebrates	MA0162.2	EGR1	4.44e-10	5.24e-07
8	XX	uniprobe mouse	UP00029_1	Tbp_primary	5.71e-09	6.74e-06
9	XX	uniprobe mouse	UP00002_1	Sp4_primary	9.39e-09	1.11e-05
10	XX	JASPAR CORE 2014 vertebrates	MA0472.1	EGR2	9.81e-09	1.16e-05
11	XX	JASPAR CORE 2014 vertebrates	MA0493.1	Klf1	2.36e-08	2.79e-05
12	XX	uniprobe mouse	UP00255_1	Dbx1_3486.1	1.91e-07	0.000225
13	XX	uniprobe mouse	UP00000_2	Smad3_secondary	9.27e-07	0.0011
14	XX	uniprobe mouse	UP00099_2	Ascl2_secondary	9.35e-07	0.0011
15	XX	uniprobe mouse	UP00244_1	Tlx2_3498.2	1.58e-06	0.00187
16	XX	uniprobe mouse	UP00407_2	Elf3_secondary	2.17e-06	0.00256
17	XX	uniprobe mouse	UP00097_2	Mtf1_secondary	2.75e-06	0.00325
18	XX	uniprobe mouse	UP00043_2	Bcl6b_secondary	4.2e-06	0.00495
19	XX	JASPAR CORE 2014 vertebrates	MA0471.1	E2F6	4.5e-06	0.0053
20	XX	uniprobe mouse	UP00061_2	Foxl1_secondary	4.95e-06	0.00583
21	XX	uniprobe mouse	UP00033_2	Zfp410_secondary	5.67e-06	0.00668
22	XX	uniprobe mouse	UP00094_2	Zfp128_secondary	5.9e-06	0.00695
23	XX	uniprobe mouse	UP00007_1	Egr1_primary	6.68e-06	0.00786
24	XX	uniprobe mouse	UP00024_2	Glis2_secondary	8.48e-06	0.00998
25	XX	uniprobe mouse	UP00077_2	Srf_secondary	9e-06	0.0106
26	XX	uniprobe mouse	UP00158_1	Pou1f1_3818.1	2.36e-05	0.0275
27	XX	JASPAR CORE 2014 vertebrates	MA0108.2	TBP	2.64e-05	0.0308
28	XX	uniprobe mouse	UP00188_1	Lmx1a_2238.2	3.05e-05	0.0354
29	XX	JASPAR CORE 2014 vertebrates	MA0081.1	SPIB	3.1e-05	0.0359
30	XX	uniprobe mouse	UP00061_1	Foxl1_primary	3.96e-05	0.0457
31	XX	JASPAR CORE 2014 vertebrates	MA0046.1	HNF1A	4.17e-05	0.048
32	XX	uniprobe mouse	UP00073_1	Foxa2_primary	4.25e-05	0.049
33	XY	uniprobe mouse	UP00093_1	Klf7_primary	8.48e-12	1e-08
34	XY	JASPAR CORE 2014 vertebrates	MA0516.1	SP2	1.85e-11	2.18e-08
35	XY	uniprobe mouse	UP00002_1	Sp4_primary	1.17e-10	1.39e-07
36	XY	JASPAR CORE 2014 vertebrates	MA0039.2	Klf4	1.2e-10	1.42e-07
37	XY	JASPAR CORE 2014 vertebrates	MA0599.1	KLF5	1.72e-10	2.03e-07
38	XY	JASPAR CORE 2014 vertebrates	MA0079.3	SP1	2.5e-10	2.95e-07
39	XY	JASPAR CORE 2014 vertebrates	MA0528.1	ZNF263	7.05e-09	8.33e-06
40	XY	JASPAR CORE 2014 vertebrates	MA0493.1	Klf1	1.26e-08	1.49e-05
41	XY	JASPAR CORE 2014 vertebrates	MA0472.1	EGR2	1.88e-07	0.000222
42	XY	JASPAR CORE 2014 vertebrates	MA0162.2	EGR1	2.02e-07	0.000239
43	XY	JASPAR CORE 2014 vertebrates	MA0473.1	ELF1	2.84e-07	0.000335
44	XY	uniprobe mouse	UP00000_2	Smad3_secondary	2.94e-07	0.000347
45	XY	JASPAR CORE 2014 vertebrates	MA0098.2	Ets1	9.39e-07	0.00111
46	XY	uniprobe mouse	UP00097_2	Mtf1_secondary	1.54e-06	0.00182
47	XY	uniprobe mouse	UP00407_1	Elf3_primary	2.28e-06	0.00269
48	XY	uniprobe mouse	UP00099_2	Ascl2_secondary	2.82e-06	0.00333
49	XY	uniprobe mouse	UP00033_2	Zfp410_secondary	3.43e-06	0.00404
50	XY	uniprobe mouse	UP00029_1	Tbp_primary	3.45e-06	0.00407
51	XY	uniprobe mouse	UP00255_1	Dbx1_3486.1	4.24e-06	0.005
52	XY	uniprobe mouse	UP00061_2	Foxl1_secondary	5.05e-06	0.00595
53	XY	JASPAR CORE 2014 vertebrates	MA0136.1	ELF5	5.99e-06	0.00706
54	XY	uniprobe mouse	UP00015_1	Ehf_primary	7.46e-06	0.00878
55	XY	JASPAR CORE 2014 vertebrates	MA0475.1	FLI1	7.47e-06	0.00879
56	XY	JASPAR CORE 2014 vertebrates	MA0156.1	FEV	1.02e-05	0.012
57	XY	JASPAR CORE 2014 vertebrates	MA0076.2	ELK4	1.25e-05	0.0147
58	XY	uniprobe mouse	UP00408_2	Gabpa_secondary	1.29e-05	0.0152
59	XY	JASPAR CORE 2014 vertebrates	MA0474.1	Erg	1.4e-05	0.0164
60	XY	JASPAR CORE 2014 vertebrates	MA0080.3	Spi1	1.51e-05	0.0177
61	XY	uniprobe mouse	UP00037_1	Zfp105_primary	1.67e-05	0.0195
62	XY	JASPAR CORE 2014 vertebrates	MA0073.1	RREB1	1.71e-05	0.02
63	XY	uniprobe mouse	UP00244_1	Tlx2_3498.2	2.1e-05	0.0245
64	XY	uniprobe mouse	UP00021_1	Zfp281_primary	2.31e-05	0.0269
65	XY	uniprobe mouse	UP00007_1	Egr1_primary	2.83e-05	0.0329
66	XY	JASPAR CORE 2014 vertebrates	MA0469.1	E2F3	3.42e-05	0.0396
67	XY	uniprobe mouse	UP00158_1	Pou1f1_3818.1	3.67e-05	0.0425

## Sheet: S2C
Supplementary Table 2C. Enriched motifs identified in unmasked promoters of genes enriched in E13.5 XX and XY primordial germ cells
Motif ID	Sex	Database	ID	Name	p-value	Adjusted p-value
1	XX	JASPAR CORE 2014 vertebrates	MA0079.3	SP1	1.38e-44	1.63e-41
2	XX	JASPAR CORE 2014 vertebrates	MA0516.1	SP2	1.93e-44	2.28e-41
3	XX	JASPAR CORE 2014 vertebrates	MA0599.1	KLF5	2.91e-44	3.44e-41
4	XX	uniprobe mouse	UP00093_1	Klf7_primary	8.57e-40	1.01e-36
5	XX	JASPAR CORE 2014 vertebrates	MA0039.2	Klf4	9.9e-38	1.17e-34
6	XX	uniprobe mouse	UP00002_1	Sp4_primary	8.07e-34	9.53e-31
7	XX	JASPAR CORE 2014 vertebrates	MA0162.2	EGR1	1.14e-33	1.35e-30
8	XX	JASPAR CORE 2014 vertebrates	MA0528.1	ZNF263	1.02e-29	1.2e-26
9	XX	JASPAR CORE 2014 vertebrates	MA0472.1	EGR2	2.07e-27	2.45e-24
10	XX	JASPAR CORE 2014 vertebrates	MA0493.1	Klf1	3.29e-26	3.89e-23
11	XX	uniprobe mouse	UP00000_2	Smad3_secondary	5.98e-25	7.06e-22
12	XX	uniprobe mouse	UP00029_1	Tbp_primary	4.61e-22	5.45e-19
13	XX	uniprobe mouse	UP00043_2	Bcl6b_secondary	2.84e-21	3.36e-18
14	XX	uniprobe mouse	UP00061_1	Foxl1_primary	6.68e-20	7.9e-17
15	XX	uniprobe mouse	UP00099_2	Ascl2_secondary	6.68e-20	7.9e-17
16	XX	uniprobe mouse	UP00033_2	Zfp410_secondary	7.39e-20	8.74e-17
17	XX	JASPAR CORE 2014 vertebrates	MA0073.1	RREB1	3.04e-19	3.6e-16
18	XX	uniprobe mouse	UP00255_1	Dbx1_3486.1	3.95e-19	4.66e-16
19	XX	uniprobe mouse	UP00021_1	Zfp281_primary	1.96e-18	2.32e-15
20	XX	uniprobe mouse	UP00025_1	Foxk1_primary	8.47e-18	1e-14
21	XX	JASPAR CORE 2014 vertebrates	MA0050.2	IRF1	1.2e-17	1.42e-14
22	XX	uniprobe mouse	UP00097_2	Mtf1_secondary	1.23e-17	1.45e-14
23	XX	JASPAR CORE 2014 vertebrates	MA0149.1	EWSR1-FLI1	1.28e-17	1.51e-14
24	XX	uniprobe mouse	UP00071_1	Sox21_primary	1.68e-17	1.99e-14
25	XX	JASPAR CORE 2014 vertebrates	MA0469.1	E2F3	4.63e-17	5.48e-14
26	XX	uniprobe mouse	UP00244_1	Tlx2_3498.2	8.19e-17	9.68e-14
27	XX	uniprobe mouse	UP00037_1	Zfp105_primary	3.4e-16	4.02e-13
28	XX	uniprobe mouse	UP00077_2	Srf_secondary	3.98e-16	4.71e-13
29	XX	uniprobe mouse	UP00408_2	Gabpa_secondary	5.42e-16	6.4e-13
30	XX	JASPAR CORE 2014 vertebrates	MA0470.1	E2F4	6.72e-16	7.95e-13
31	XX	JASPAR CORE 2014 vertebrates	MA0041.1	Foxd3	9.71e-16	1.15e-12
32	XX	uniprobe mouse	UP00007_1	Egr1_primary	2.94e-15	3.47e-12
33	XX	uniprobe mouse	UP00041_1	Foxj1_primary	3.51e-15	4.15e-12
34	XX	JASPAR CORE 2014 vertebrates	MA0042.1	FOXI1	3.88e-15	4.58e-12
35	XX	uniprobe mouse	UP00039_1	Foxj3_primary	3.98e-15	4.7e-12
36	XX	uniprobe mouse	UP00061_2	Foxl1_secondary	4.59e-15	5.43e-12
37	XX	JASPAR CORE 2014 vertebrates	MA0481.1	FOXP1	4.75e-15	5.61e-12
38	XX	uniprobe mouse	UP00073_1	Foxa2_primary	4.77e-15	5.64e-12
39	XX	uniprobe mouse	UP00407_2	Elf3_secondary	5.2e-15	6.14e-12
40	XX	JASPAR CORE 2014 vertebrates	MA0506.1	NRF1	1.09e-14	1.29e-11
41	XX	JASPAR CORE 2014 vertebrates	MA0517.1	STAT2::STAT1	2.02e-14	2.39e-11
42	XX	JASPAR CORE 2014 vertebrates	MA0471.1	E2F6	3.01e-14	3.56e-11
43	XX	uniprobe mouse	UP00024_2	Glis2_secondary	3.64e-13	4.3e-10
44	XX	uniprobe mouse	UP00217_1	Hoxa10_2318.1	3.84e-13	4.54e-10
45	XX	uniprobe mouse	UP00094_2	Zfp128_secondary	6.27e-13	7.41e-10
46	XX	uniprobe mouse	UP00180_1	Hoxd13_2356.1	8.52e-13	1.01e-09
47	XX	uniprobe mouse	UP00028_2	Tcfap2e_secondary	1.03e-12	1.22e-09
48	XX	JASPAR CORE 2014 vertebrates	MA0593.1	FOXP2	1.1e-12	1.3e-09
49	XX	uniprobe mouse	UP00105_1	Pou3f4_3773.1	1.31e-12	1.55e-09
50	XX	JASPAR CORE 2014 vertebrates	MA0024.2	E2F1	1.33e-12	1.58e-09
51	XX	uniprobe mouse	UP00129_1	Pou3f1_3819.1	2.25e-12	2.66e-09
52	XX	JASPAR CORE 2014 vertebrates	MA0033.1	FOXL1	3.07e-12	3.62e-09
53	XX	JASPAR CORE 2014 vertebrates	MA0497.1	MEF2C	3.35e-12	3.96e-09
54	XX	uniprobe mouse	UP00121_1	Hoxd10_2368.2	4e-12	4.73e-09
55	XX	uniprobe mouse	UP00188_1	Lmx1a_2238.2	4.89e-12	5.78e-09
56	XX	uniprobe mouse	UP00158_1	Pou1f1_3818.1	5.65e-12	6.68e-09
57	XX	uniprobe mouse	UP00168_1	Hoxd8_2644.1	1.37e-11	1.62e-08
58	XX	uniprobe mouse	UP00407_1	Elf3_primary	1.42e-11	1.68e-08
59	XX	uniprobe mouse	UP00004_1	Sox14_primary	1.47e-11	1.73e-08
60	XX	JASPAR CORE 2014 vertebrates	MA0098.2	Ets1	1.74e-11	2.06e-08
61	XX	uniprobe mouse	UP00042_2	Gm397_secondary	1.86e-11	2.2e-08
62	XX	JASPAR CORE 2014 vertebrates	MA0135.1	Lhx3	2.29e-11	2.7e-08
63	XX	JASPAR CORE 2014 vertebrates	MA0068.1	Pax4	2.33e-11	2.76e-08
64	XX	uniprobe mouse	UP00065_1	Zfp161_primary	2.38e-11	2.81e-08
65	XX	uniprobe mouse	UP00169_1	Lmx1b_3433.2	5.02e-11	5.94e-08
66	XX	uniprobe mouse	UP00069_1	Sox1_primary	5.27e-11	6.23e-08
67	XX	uniprobe mouse	UP00101_2	Sox12_secondary	5.8e-11	6.86e-08
68	XX	JASPAR CORE 2014 vertebrates	MA0475.1	FLI1	6.58e-11	7.78e-08
69	XX	uniprobe mouse	UP00002_2	Sp4_secondary	8.81e-11	1.04e-07
70	XX	JASPAR CORE 2014 vertebrates	MA0474.1	Erg	1.76e-10	2.08e-07
71	XX	JASPAR CORE 2014 vertebrates	MA0080.3	Spi1	1.86e-10	2.2e-07
72	XX	uniprobe mouse	UP00096_1	Sox13_primary	2.03e-10	2.4e-07
73	XX	uniprobe mouse	UP00254_1	Pou2f1_3081.2	2.05e-10	2.42e-07
74	XX	uniprobe mouse	UP00225_1	Hlx1_2350.1	2.55e-10	3.01e-07
75	XX	uniprobe mouse	UP00016_1	Sry_primary	2.64e-10	3.12e-07
76	XX	JASPAR CORE 2014 vertebrates	MA0598.1	EHF	3.95e-10	4.66e-07
77	XX	uniprobe mouse	UP00073_2	Foxa2_secondary	5.35e-10	6.32e-07
78	XX	uniprobe mouse	UP00012_1	Bbx_primary	6.69e-10	7.91e-07
79	XX	uniprobe mouse	UP00078_1	Arid3a_primary	6.95e-10	8.22e-07
80	XX	uniprobe mouse	UP00134_1	Hoxb13_3479.1	1.22e-09	1.44e-06
81	XX	uniprobe mouse	UP00213_1	Hoxa9_2622.2	1.5e-09	1.77e-06
82	XX	uniprobe mouse	UP00051_1	Sox8_primary	1.73e-09	2.04e-06
83	XX	uniprobe mouse	UP00014_1	Sox17_primary	2.21e-09	2.61e-06
84	XX	uniprobe mouse	UP00034_1	Sox7_primary	2.23e-09	2.64e-06
85	XX	uniprobe mouse	UP00025_2	Foxk1_secondary	2.98e-09	3.52e-06
86	XX	uniprobe mouse	UP00091_1	Sox5_primary	3.05e-09	3.6e-06
87	XX	JASPAR CORE 2014 vertebrates	MA0473.1	ELF1	3.29e-09	3.89e-06
88	XX	uniprobe mouse	UP00101_1	Sox12_primary	3.62e-09	4.28e-06
89	XX	uniprobe mouse	UP00064_1	Sox18_primary	4.04e-09	4.77e-06
90	XX	JASPAR CORE 2014 vertebrates	MA0142.1	Pou5f1::Sox2	4.22e-09	4.99e-06
91	XX	JASPAR CORE 2014 vertebrates	MA0480.1	Foxo1	4.35e-09	5.14e-06
92	XX	uniprobe mouse	UP00054_2	Tcf7_secondary	4.88e-09	5.77e-06
93	XX	uniprobe mouse	UP00260_1	Hoxc6_3954.2	5.99e-09	7.08e-06
94	XX	uniprobe mouse	UP00118_1	Pou4f3_2791.1	6.33e-09	7.48e-06
95	XX	JASPAR CORE 2014 vertebrates	MA0157.1	FOXO3	8.21e-09	9.7e-06
96	XX	JASPAR CORE 2014 vertebrates	MA0052.2	MEF2A	8.59e-09	1.01e-05
97	XX	uniprobe mouse	UP00212_1	Lhx5_2279.1	9.73e-09	1.15e-05
98	XX	JASPAR CORE 2014 vertebrates	MA0508.1	PRDM1	1.08e-08	1.27e-05
99	XX	JASPAR CORE 2014 vertebrates	MA0046.1	HNF1A	1.37e-08	1.61e-05
100	XX	uniprobe mouse	UP00218_1	Dbx2_3487.1	1.38e-08	1.63e-05
101	XX	uniprobe mouse	UP00130_1	Lhx3_3431.1	1.77e-08	2.09e-05
102	XX	JASPAR CORE 2014 vertebrates	MA0040.1	Foxq1	2.11e-08	2.5e-05
103	XX	uniprobe mouse	UP00096_2	Sox13_secondary	2.21e-08	2.62e-05
104	XX	JASPAR CORE 2014 vertebrates	MA0108.2	TBP	2.47e-08	2.92e-05
105	XX	JASPAR CORE 2014 vertebrates	MA0047.2	Foxa2	2.62e-08	3.1e-05
106	XX	uniprobe mouse	UP00207_1	Hoxb9_3413.1	2.97e-08	3.51e-05
107	XX	uniprobe mouse	UP00200_1	Nkx6-1_2825.1	4.32e-08	5.1e-05
108	XX	uniprobe mouse	UP00075_1	Sox15_primary	5.82e-08	6.88e-05
109	XX	uniprobe mouse	UP00262_1	Lhx1_2240.2	6.08e-08	7.18e-05
110	XX	uniprobe mouse	UP00150_1	Irx6_2623.2	7.09e-08	8.38e-05
111	XX	uniprobe mouse	UP00008_2	Six6_secondary	8.1e-08	9.57e-05
112	XX	JASPAR CORE 2014 vertebrates	MA0136.1	ELF5	8.23e-08	9.73e-05
113	XX	JASPAR CORE 2014 vertebrates	MA0062.2	GABPA	8.93e-08	0.000106
114	XX	uniprobe mouse	UP00030_1	Sox11_primary	1.2e-07	0.000142
115	XX	JASPAR CORE 2014 vertebrates	MA0259.1	HIF1A::ARNT	1.35e-07	0.000159
116	XX	uniprobe mouse	UP00128_1	Pou3f2_2824.1	1.37e-07	0.000162
117	XX	JASPAR CORE 2014 vertebrates	MA0076.2	ELK4	1.6e-07	0.00019
118	XX	JASPAR CORE 2014 vertebrates	MA0465.1	CDX2	1.99e-07	0.000235
119	XX	JASPAR CORE 2014 vertebrates	MA0030.1	FOXF2	2.41e-07	0.000284
120	XX	uniprobe mouse	UP00238_1	Nkx6-3_3446.1	2.54e-07	0.0003
121	XX	uniprobe mouse	UP00240_1	Cdx1_2245.1	4.64e-07	0.000548
122	XX	uniprobe mouse	UP00171_1	Msx3_3206.1	4.67e-07	0.000552
123	XX	uniprobe mouse	UP00015_1	Ehf_primary	4.74e-07	0.00056
124	XX	uniprobe mouse	UP00200_2	Nkx6-1_2825.2	6.52e-07	0.000771
125	XX	uniprobe mouse	UP00074_1	Isgf3g_primary	6.91e-07	0.000817
126	XX	uniprobe mouse	UP00085_1	Sfpi1_primary	8.33e-07	0.000985
127	XX	uniprobe mouse	UP00036_2	Myf6_secondary	1.06e-06	0.00125
128	XX	uniprobe mouse	UP00023_2	Sox30_secondary	1.16e-06	0.00137
129	XX	uniprobe mouse	UP00194_1	Irx4_2242.3	1.25e-06	0.00148
130	XX	uniprobe mouse	UP00062_1	Sox4_primary	1.55e-06	0.00184
131	XX	uniprobe mouse	UP00236_1	Irx2_0900.3	1.79e-06	0.00211
132	XX	uniprobe mouse	UP00242_1	Hoxc8_3429.2	2.1e-06	0.00248
133	XX	JASPAR CORE 2014 vertebrates	MA0148.3	FOXA1	2.72e-06	0.00321
134	XX	JASPAR CORE 2014 vertebrates	MA0002.2	RUNX1	2.76e-06	0.00325
135	XX	uniprobe mouse	UP00055_1	Hbp1_primary	3.17e-06	0.00374
136	XX	JASPAR CORE 2014 vertebrates	MA0507.1	POU2F2	3.29e-06	0.00388
137	XX	JASPAR CORE 2014 vertebrates	MA0485.1	Hoxc9	3.33e-06	0.00393
138	XX	uniprobe mouse	UP00250_1	Irx5_2385.1	3.84e-06	0.00453
139	XX	JASPAR CORE 2014 vertebrates	MA0081.1	SPIB	4.22e-06	0.00498
140	XX	JASPAR CORE 2014 vertebrates	MA0031.1	FOXD1	5.09e-06	0.006
141	XX	uniprobe mouse	UP00211_1	Pou3f3_3235.2	5.14e-06	0.00605
142	XX	JASPAR CORE 2014 vertebrates	MA0084.1	SRY	5.87e-06	0.00691
143	XX	uniprobe mouse	UP00032_1	Gata3_primary	6.29e-06	0.00741
144	XX	uniprobe mouse	UP00224_1	Pax6_3838.3	7.04e-06	0.00828
145	XX	JASPAR CORE 2014 vertebrates	MA0152.1	NFATC2	7.2e-06	0.00848
146	XX	uniprobe mouse	UP00039_2	Foxj3_secondary	7.86e-06	0.00924
147	XX	uniprobe mouse	UP00054_1	Tcf7_primary	8.14e-06	0.00958
148	XX	uniprobe mouse	UP00164_1	Hoxa7_2668.2	8.73e-06	0.0103
149	XX	uniprobe mouse	UP00223_2	Irx3_2226.1	9.52e-06	0.0112
150	XX	uniprobe mouse	UP00026_2	Zscan4_secondary	1.01e-05	0.0119
151	XX	JASPAR CORE 2014 vertebrates	MA0006.1	Arnt::Ahr	1.04e-05	0.0123
152	XX	uniprobe mouse	UP00252_1	Hoxc5_2630.2	1.12e-05	0.0131
153	XX	uniprobe mouse	UP00263_1	Hoxb8_3780.2	1.22e-05	0.0143
154	XX	uniprobe mouse	UP00022_1	Zfp740_primary	1.29e-05	0.0151
155	XX	uniprobe mouse	UP00058_2	Tcf3_secondary	1.47e-05	0.0173
156	XX	JASPAR CORE 2014 vertebrates	MA0156.1	FEV	1.5e-05	0.0176
157	XX	uniprobe mouse	UP00133_1	Cdx2_4272.1	1.57e-05	0.0183
158	XX	JASPAR CORE 2014 vertebrates	MA0464.1	Bhlhe40	1.88e-05	0.022
159	XX	uniprobe mouse	UP00141_1	Vsx1_1728.1	1.94e-05	0.0227
160	XX	uniprobe mouse	UP00166_1	Barhl1_2590.2	2.09e-05	0.0244
161	XX	uniprobe mouse	UP00023_1	Sox30_primary	2.21e-05	0.0258
162	XX	uniprobe mouse	UP00074_2	Isgf3g_secondary	2.64e-05	0.0308
163	XX	uniprobe mouse	UP00050_1	Bhlhb2_primary	3.14e-05	0.0365
164	XX	JASPAR CORE 2014 vertebrates	MA0514.1	Sox3	3.15e-05	0.0365
165	XX	JASPAR CORE 2014 vertebrates	MA0130.1	ZNF354C	3.28e-05	0.0381
166	XX	uniprobe mouse	UP00196_1	Hoxa4_3426.1	3.59e-05	0.0415
167	XX	JASPAR CORE 2014 vertebrates	MA0025.1	NFIL3	3.72e-05	0.043
168	XX	uniprobe mouse	UP00145_1	Barhl2_3868.1	4.03e-05	0.0465
169	XY	JASPAR CORE 2014 vertebrates	MA0516.1	SP2	4.32e-40	5.11e-37
170	XY	JASPAR CORE 2014 vertebrates	MA0079.3	SP1	1.11e-38	1.31e-35
171	XY	uniprobe mouse	UP00093_1	Klf7_primary	8.03e-36	9.5e-33
172	XY	JASPAR CORE 2014 vertebrates	MA0599.1	KLF5	3.44e-35	4.06e-32
173	XY	JASPAR CORE 2014 vertebrates	MA0039.2	Klf4	1.03e-33	1.21e-30
174	XY	uniprobe mouse	UP00002_1	Sp4_primary	8.95e-32	1.06e-28
175	XY	JASPAR CORE 2014 vertebrates	MA0162.2	EGR1	1.8e-29	2.13e-26
176	XY	JASPAR CORE 2014 vertebrates	MA0528.1	ZNF263	1.96e-25	2.31e-22
177	XY	JASPAR CORE 2014 vertebrates	MA0472.1	EGR2	5.61e-25	6.63e-22
178	XY	JASPAR CORE 2014 vertebrates	MA0493.1	Klf1	1.23e-24	1.46e-21
179	XY	JASPAR CORE 2014 vertebrates	MA0050.2	IRF1	4.21e-24	4.98e-21
180	XY	JASPAR CORE 2014 vertebrates	MA0475.1	FLI1	3.38e-22	3.99e-19
181	XY	uniprobe mouse	UP00097_2	Mtf1_secondary	8.78e-21	1.04e-17
182	XY	uniprobe mouse	UP00029_1	Tbp_primary	1.84e-20	2.17e-17
183	XY	JASPAR CORE 2014 vertebrates	MA0098.2	Ets1	3.33e-20	3.93e-17
184	XY	JASPAR CORE 2014 vertebrates	MA0481.1	FOXP1	4.97e-20	5.87e-17
185	XY	JASPAR CORE 2014 vertebrates	MA0474.1	Erg	9.67e-20	1.14e-16
186	XY	uniprobe mouse	UP00407_1	Elf3_primary	1.22e-19	1.44e-16
187	XY	uniprobe mouse	UP00000_2	Smad3_secondary	7.14e-19	8.44e-16
188	XY	JASPAR CORE 2014 vertebrates	MA0473.1	ELF1	1.17e-18	1.38e-15
189	XY	uniprobe mouse	UP00077_2	Srf_secondary	1.4e-18	1.66e-15
190	XY	JASPAR CORE 2014 vertebrates	MA0073.1	RREB1	1.41e-18	1.67e-15
191	XY	JASPAR CORE 2014 vertebrates	MA0517.1	STAT2::STAT1	1.95e-18	2.3e-15
192	XY	uniprobe mouse	UP00099_2	Ascl2_secondary	2.88e-18	3.41e-15
193	XY	JASPAR CORE 2014 vertebrates	MA0076.2	ELK4	1.63e-17	1.93e-14
194	XY	uniprobe mouse	UP00021_1	Zfp281_primary	1.65e-17	1.95e-14
195	XY	JASPAR CORE 2014 vertebrates	MA0062.2	GABPA	5e-17	5.91e-14
196	XY	uniprobe mouse	UP00037_1	Zfp105_primary	7.06e-17	8.34e-14
197	XY	uniprobe mouse	UP00061_1	Foxl1_primary	1.22e-16	1.44e-13
198	XY	JASPAR CORE 2014 vertebrates	MA0149.1	EWSR1-FLI1	3.49e-16	4.13e-13
199	XY	uniprobe mouse	UP00255_1	Dbx1_3486.1	6.5e-16	7.68e-13
200	XY	uniprobe mouse	UP00028_2	Tcfap2e_secondary	1.01e-15	1.2e-12
201	XY	uniprobe mouse	UP00015_1	Ehf_primary	1.36e-15	1.61e-12
202	XY	JASPAR CORE 2014 vertebrates	MA0136.1	ELF5	1.44e-15	1.7e-12
203	XY	uniprobe mouse	UP00025_1	Foxk1_primary	2.36e-15	2.79e-12
204	XY	JASPAR CORE 2014 vertebrates	MA0156.1	FEV	3.16e-15	3.74e-12
205	XY	uniprobe mouse	UP00407_2	Elf3_secondary	5.89e-15	6.96e-12
206	XY	uniprobe mouse	UP00033_2	Zfp410_secondary	3.05e-14	3.61e-11
207	XY	JASPAR CORE 2014 vertebrates	MA0041.1	Foxd3	6.43e-14	7.6e-11
208	XY	uniprobe mouse	UP00094_2	Zfp128_secondary	1.01e-13	1.2e-10
209	XY	uniprobe mouse	UP00061_2	Foxl1_secondary	1.88e-13	2.22e-10
210	XY	JASPAR CORE 2014 vertebrates	MA0068.1	Pax4	1.92e-13	2.26e-10
211	XY	uniprobe mouse	UP00041_1	Foxj1_primary	1.95e-13	2.31e-10
212	XY	uniprobe mouse	UP00244_1	Tlx2_3498.2	2.35e-13	2.78e-10
213	XY	uniprobe mouse	UP00408_2	Gabpa_secondary	2.42e-13	2.86e-10
214	XY	uniprobe mouse	UP00039_1	Foxj3_primary	3.84e-13	4.54e-10
215	XY	uniprobe mouse	UP00071_1	Sox21_primary	1.43e-12	1.68e-09
216	XY	uniprobe mouse	UP00073_1	Foxa2_primary	2.13e-12	2.52e-09
217	XY	uniprobe mouse	UP00073_2	Foxa2_secondary	2.13e-12	2.52e-09
218	XY	uniprobe mouse	UP00007_1	Egr1_primary	2.21e-12	2.62e-09
219	XY	uniprobe mouse	UP00043_2	Bcl6b_secondary	4.14e-12	4.9e-09
220	XY	JASPAR CORE 2014 vertebrates	MA0471.1	E2F6	6.38e-12	7.54e-09
221	XY	uniprobe mouse	UP00024_2	Glis2_secondary	8.16e-12	9.64e-09
222	XY	JASPAR CORE 2014 vertebrates	MA0080.3	Spi1	1.14e-11	1.35e-08
223	XY	JASPAR CORE 2014 vertebrates	MA0042.1	FOXI1	1.21e-11	1.44e-08
224	XY	JASPAR CORE 2014 vertebrates	MA0497.1	MEF2C	1.6e-11	1.89e-08
225	XY	uniprobe mouse	UP00042_2	Gm397_secondary	5.24e-11	6.2e-08
226	XY	uniprobe mouse	UP00408_1	Gabpa_primary	6.52e-11	7.71e-08
227	XY	JASPAR CORE 2014 vertebrates	MA0598.1	EHF	8.69e-11	1.03e-07
228	XY	JASPAR CORE 2014 vertebrates	MA0508.1	PRDM1	2.37e-10	2.8e-07
229	XY	JASPAR CORE 2014 vertebrates	MA0259.1	HIF1A::ARNT	2.73e-10	3.22e-07
230	XY	uniprobe mouse	UP00002_2	Sp4_secondary	3.76e-10	4.44e-07
231	XY	JASPAR CORE 2014 vertebrates	MA0593.1	FOXP2	4.31e-10	5.1e-07
232	XY	uniprobe mouse	UP00101_2	Sox12_secondary	7.99e-10	9.45e-07
233	XY	JASPAR CORE 2014 vertebrates	MA0033.1	FOXL1	8.52e-10	1.01e-06
234	XY	uniprobe mouse	UP00004_1	Sox14_primary	1.26e-09	1.49e-06
235	XY	JASPAR CORE 2014 vertebrates	MA0006.1	Arnt::Ahr	1.53e-09	1.81e-06
236	XY	uniprobe mouse	UP00217_1	Hoxa10_2318.1	2e-09	2.36e-06
237	XY	JASPAR CORE 2014 vertebrates	MA0469.1	E2F3	2.87e-09	3.39e-06
238	XY	uniprobe mouse	UP00188_1	Lmx1a_2238.2	3.38e-09	3.99e-06
239	XY	uniprobe mouse	UP00065_1	Zfp161_primary	3.69e-09	4.36e-06
240	XY	JASPAR CORE 2014 vertebrates	MA0052.2	MEF2A	4.97e-09	5.88e-06
241	XY	uniprobe mouse	UP00060_1	Max_primary	5.34e-09	6.31e-06
242	XY	uniprobe mouse	UP00025_2	Foxk1_secondary	9.55e-09	1.13e-05
243	XY	uniprobe mouse	UP00078_1	Arid3a_primary	1.27e-08	1.5e-05
244	XY	JASPAR CORE 2014 vertebrates	MA0506.1	NRF1	1.3e-08	1.53e-05
245	XY	uniprobe mouse	UP00058_2	Tcf3_secondary	1.43e-08	1.7e-05
246	XY	JASPAR CORE 2014 vertebrates	MA0108.2	TBP	2.09e-08	2.47e-05
247	XY	JASPAR CORE 2014 vertebrates	MA0028.1	ELK1	2.96e-08	3.5e-05
248	XY	uniprobe mouse	UP00150_1	Irx6_2623.2	3.47e-08	4.1e-05
249	XY	uniprobe mouse	UP00168_1	Hoxd8_2644.1	3.54e-08	4.18e-05
250	XY	uniprobe mouse	UP00121_1	Hoxd10_2368.2	4.73e-08	5.59e-05
251	XY	uniprobe mouse	UP00406_1	Spdef_primary	5.46e-08	6.45e-05
252	XY	uniprobe mouse	UP00158_1	Pou1f1_3818.1	7.52e-08	8.89e-05
253	XY	uniprobe mouse	UP00016_1	Sry_primary	8.15e-08	9.63e-05
254	XY	JASPAR CORE 2014 vertebrates	MA0088.1	znf143	9.78e-08	0.000116
255	XY	uniprobe mouse	UP00180_1	Hoxd13_2356.1	1.1e-07	0.00013
256	XY	uniprobe mouse	UP00169_1	Lmx1b_3433.2	1.15e-07	0.000136
257	XY	uniprobe mouse	UP00213_1	Hoxa9_2622.2	1.16e-07	0.000137
258	XY	uniprobe mouse	UP00105_1	Pou3f4_3773.1	1.36e-07	0.000161
259	XY	uniprobe mouse	UP00086_1	Irf3_primary	1.41e-07	0.000167
260	XY	JASPAR CORE 2014 vertebrates	MA0526.1	USF2	1.51e-07	0.000179
261	XY	uniprobe mouse	UP00026_2	Zscan4_secondary	1.75e-07	0.000207
262	XY	uniprobe mouse	UP00034_1	Sox7_primary	3.16e-07	0.000373
263	XY	uniprobe mouse	UP00225_1	Hlx1_2350.1	3.37e-07	0.000398
264	XY	uniprobe mouse	UP00036_2	Myf6_secondary	3.51e-07	0.000415
265	XY	uniprobe mouse	UP00236_1	Irx2_0900.3	3.57e-07	0.000422
266	XY	JASPAR CORE 2014 vertebrates	MA0030.1	FOXF2	3.87e-07	0.000457
267	XY	JASPAR CORE 2014 vertebrates	MA0004.1	Arnt	6.28e-07	0.000741
268	XY	uniprobe mouse	UP00129_1	Pou3f1_3819.1	6.43e-07	0.00076
269	XY	JASPAR CORE 2014 vertebrates	MA0147.2	Myc	6.7e-07	0.000792
270	XY	uniprobe mouse	UP00054_2	Tcf7_secondary	7.98e-07	0.000943
271	XY	uniprobe mouse	UP00250_1	Irx5_2385.1	9.41e-07	0.00111
272	XY	JASPAR CORE 2014 vertebrates	MA0135.1	Lhx3	9.85e-07	0.00116
273	XY	uniprobe mouse	UP00023_2	Sox30_secondary	1.37e-06	0.00162
274	XY	uniprobe mouse	UP00223_2	Irx3_2226.1	1.48e-06	0.00175
275	XY	uniprobe mouse	UP00254_1	Pou2f1_3081.2	1.59e-06	0.00188
276	XY	uniprobe mouse	UP00194_1	Irx4_2242.3	1.63e-06	0.00192
277	XY	JASPAR CORE 2014 vertebrates	MA0480.1	Foxo1	1.76e-06	0.00208
278	XY	JASPAR CORE 2014 vertebrates	MA0507.1	POU2F2	1.81e-06	0.00213
279	XY	uniprobe mouse	UP00260_1	Hoxc6_3954.2	1.96e-06	0.00232
280	XY	uniprobe mouse	UP00051_1	Sox8_primary	2.12e-06	0.0025
281	XY	JASPAR CORE 2014 vertebrates	MA0047.2	Foxa2	2.15e-06	0.00254
282	XY	uniprobe mouse	UP00118_1	Pou4f3_2791.1	2.26e-06	0.00266
283	XY	uniprobe mouse	UP00085_1	Sfpi1_primary	2.38e-06	0.00281
284	XY	JASPAR CORE 2014 vertebrates	MA0470.1	E2F4	2.74e-06	0.00324
285	XY	uniprobe mouse	UP00096_1	Sox13_primary	3.08e-06	0.00363
286	XY	uniprobe mouse	UP00030_1	Sox11_primary	3.25e-06	0.00383
287	XY	uniprobe mouse	UP00062_1	Sox4_primary	3.63e-06	0.00428
288	XY	uniprobe mouse	UP00101_1	Sox12_primary	3.82e-06	0.0045
289	XY	JASPAR CORE 2014 vertebrates	MA0058.2	MAX	3.82e-06	0.00451
290	XY	JASPAR CORE 2014 vertebrates	MA0059.1	MYC::MAX	4.28e-06	0.00504
291	XY	uniprobe mouse	UP00211_1	Pou3f3_3235.2	5.52e-06	0.0065
292	XY	uniprobe mouse	UP00074_1	Isgf3g_primary	5.6e-06	0.00659
293	XY	uniprobe mouse	UP00096_2	Sox13_secondary	5.67e-06	0.00668
294	XY	JASPAR CORE 2014 vertebrates	MA0130.1	ZNF354C	6.97e-06	0.0082
295	XY	uniprobe mouse	UP00207_1	Hoxb9_3413.1	7.11e-06	0.00837
296	XY	JASPAR CORE 2014 vertebrates	MA0113.2	NR3C1	7.96e-06	0.00937
297	XY	uniprobe mouse	UP00208_2	Obox5_3963.2	8.61e-06	0.0101
298	XY	uniprobe mouse	UP00208_1	Obox5_2284.1	9.86e-06	0.0116
299	XY	JASPAR CORE 2014 vertebrates	MA0048.1	NHLH1	1.16e-05	0.0136
300	XY	JASPAR CORE 2014 vertebrates	MA0093.2	USF1	1.26e-05	0.0148
301	XY	uniprobe mouse	UP00218_1	Dbx2_3487.1	1.37e-05	0.0161
302	XY	uniprobe mouse	UP00022_1	Zfp740_primary	1.43e-05	0.0167
303	XY	uniprobe mouse	UP00008_2	Six6_secondary	1.52e-05	0.0178
304	XY	uniprobe mouse	UP00075_1	Sox15_primary	1.59e-05	0.0186
305	XY	JASPAR CORE 2014 vertebrates	MA0464.1	Bhlhe40	1.65e-05	0.0193
306	XY	JASPAR CORE 2014 vertebrates	MA0485.1	Hoxc9	1.67e-05	0.0195
307	XY	uniprobe mouse	UP00033_1	Zfp410_primary	1.85e-05	0.0216
308	XY	uniprobe mouse	UP00130_1	Lhx3_3431.1	1.95e-05	0.0228
309	XY	JASPAR CORE 2014 vertebrates	MA0046.1	HNF1A	2e-05	0.0234
310	XY	uniprobe mouse	UP00262_1	Lhx1_2240.2	2.31e-05	0.0269
311	XY	uniprobe mouse	UP00091_1	Sox5_primary	2.58e-05	0.0301
312	XY	uniprobe mouse	UP00032_1	Gata3_primary	3.05e-05	0.0354
313	XY	JASPAR CORE 2014 vertebrates	MA0095.2	YY1	3.4e-05	0.0393
314	XY	JASPAR CORE 2014 vertebrates	MA0103.2	ZEB1	3.47e-05	0.0402
315	XY	JASPAR CORE 2014 vertebrates	MA0104.3	Mycn	3.52e-05	0.0407
316	XY	JASPAR CORE 2014 vertebrates	MA0040.1	Foxq1	3.65e-05	0.0422
317	XY	JASPAR CORE 2014 vertebrates	MA0051.1	IRF2	3.99e-05	0.046
318	XY	uniprobe mouse	UP00223_1	Irx3_0920.1	4.31e-05	0.0496

## Sheet: S2D
Supplementary Table 2D. Enriched motifs identified in repeat masked promoters of genes enriched in E13.5 XX and XY primordial germ cells
Motif ID	Sex	Database	ID	Name	p-value	Adjusted p-value
1	XX	JASPAR CORE 2014 vertebrates	MA0079.3	SP1	4.22e-41	4.99e-38
2	XX	JASPAR CORE 2014 vertebrates	MA0516.1	SP2	1.11e-40	1.32e-37
3	XX	JASPAR CORE 2014 vertebrates	MA0599.1	KLF5	3.65e-40	4.32e-37
4	XX	uniprobe mouse	UP00093_1	Klf7_primary	1.95e-34	2.31e-31
5	XX	JASPAR CORE 2014 vertebrates	MA0039.2	Klf4	4.02e-34	4.75e-31
6	XX	uniprobe mouse	UP00002_1	Sp4_primary	5.78e-28	6.83e-25
7	XX	JASPAR CORE 2014 vertebrates	MA0493.1	Klf1	1.05e-26	1.24e-23
8	XX	uniprobe mouse	UP00000_2	Smad3_secondary	7.36e-26	8.7e-23
9	XX	JASPAR CORE 2014 vertebrates	MA0162.2	EGR1	1.17e-25	1.39e-22
10	XX	JASPAR CORE 2014 vertebrates	MA0472.1	EGR2	4.79e-21	5.67e-18
11	XX	JASPAR CORE 2014 vertebrates	MA0528.1	ZNF263	5.47e-21	6.47e-18
12	XX	uniprobe mouse	UP00043_2	Bcl6b_secondary	5.81e-19	6.87e-16
13	XX	uniprobe mouse	UP00033_2	Zfp410_secondary	1.22e-17	1.45e-14
14	XX	uniprobe mouse	UP00255_1	Dbx1_3486.1	4.21e-17	4.97e-14
15	XX	uniprobe mouse	UP00099_2	Ascl2_secondary	2.94e-16	3.47e-13
16	XX	uniprobe mouse	UP00097_2	Mtf1_secondary	4.36e-16	5.15e-13
17	XX	uniprobe mouse	UP00029_1	Tbp_primary	6.2e-16	7.33e-13
18	XX	uniprobe mouse	UP00077_2	Srf_secondary	2.8e-15	3.31e-12
19	XX	JASPAR CORE 2014 vertebrates	MA0481.1	FOXP1	1.57e-14	1.86e-11
20	XX	uniprobe mouse	UP00407_2	Elf3_secondary	3.04e-14	3.59e-11
21	XX	uniprobe mouse	UP00037_1	Zfp105_primary	3.97e-14	4.69e-11
22	XX	uniprobe mouse	UP00408_2	Gabpa_secondary	7.5e-14	8.86e-11
23	XX	JASPAR CORE 2014 vertebrates	MA0469.1	E2F3	9.66e-14	1.14e-10
24	XX	uniprobe mouse	UP00021_1	Zfp281_primary	1.39e-13	1.65e-10
25	XX	JASPAR CORE 2014 vertebrates	MA0506.1	NRF1	1.49e-13	1.76e-10
26	XX	uniprobe mouse	UP00071_1	Sox21_primary	1.68e-13	1.98e-10
27	XX	JASPAR CORE 2014 vertebrates	MA0470.1	E2F4	1.68e-13	1.99e-10
28	XX	uniprobe mouse	UP00244_1	Tlx2_3498.2	1.08e-12	1.27e-09
29	XX	uniprobe mouse	UP00028_2	Tcfap2e_secondary	2.2e-12	2.6e-09
30	XX	uniprobe mouse	UP00041_1	Foxj1_primary	2.3e-12	2.72e-09
31	XX	uniprobe mouse	UP00094_2	Zfp128_secondary	2.36e-12	2.79e-09
32	XX	uniprobe mouse	UP00024_2	Glis2_secondary	2.58e-12	3.05e-09
33	XX	JASPAR CORE 2014 vertebrates	MA0471.1	E2F6	3.59e-12	4.25e-09
34	XX	uniprobe mouse	UP00039_1	Foxj3_primary	5.08e-12	6e-09
35	XX	uniprobe mouse	UP00061_1	Foxl1_primary	1.14e-11	1.34e-08
36	XX	JASPAR CORE 2014 vertebrates	MA0041.1	Foxd3	1.38e-11	1.63e-08
37	XX	uniprobe mouse	UP00061_2	Foxl1_secondary	2.1e-11	2.49e-08
38	XX	uniprobe mouse	UP00073_1	Foxa2_primary	9.78e-11	1.16e-07
39	XX	JASPAR CORE 2014 vertebrates	MA0098.2	Ets1	1.33e-10	1.57e-07
40	XX	uniprobe mouse	UP00407_1	Elf3_primary	2.86e-10	3.38e-07
41	XX	uniprobe mouse	UP00025_1	Foxk1_primary	4.44e-10	5.24e-07
42	XX	JASPAR CORE 2014 vertebrates	MA0475.1	FLI1	8.83e-10	1.04e-06
43	XX	uniprobe mouse	UP00004_1	Sox14_primary	1.07e-09	1.26e-06
44	XX	JASPAR CORE 2014 vertebrates	MA0033.1	FOXL1	1.17e-09	1.38e-06
45	XX	JASPAR CORE 2014 vertebrates	MA0068.1	Pax4	1.49e-09	1.76e-06
46	XX	uniprobe mouse	UP00002_2	Sp4_secondary	1.77e-09	2.09e-06
47	XX	uniprobe mouse	UP00073_2	Foxa2_secondary	1.86e-09	2.2e-06
48	XX	JASPAR CORE 2014 vertebrates	MA0474.1	Erg	1.91e-09	2.26e-06
49	XX	uniprobe mouse	UP00121_1	Hoxd10_2368.2	2.37e-09	2.8e-06
50	XX	uniprobe mouse	UP00007_1	Egr1_primary	3.67e-09	4.34e-06
51	XX	uniprobe mouse	UP00217_1	Hoxa10_2318.1	3.99e-09	4.71e-06
52	XX	JASPAR CORE 2014 vertebrates	MA0593.1	FOXP2	4.17e-09	4.93e-06
53	XX	JASPAR CORE 2014 vertebrates	MA0042.1	FOXI1	6.38e-09	7.54e-06
54	XX	JASPAR CORE 2014 vertebrates	MA0136.1	ELF5	6.51e-09	7.7e-06
55	XX	uniprobe mouse	UP00180_1	Hoxd13_2356.1	2.09e-08	2.47e-05
56	XX	uniprobe mouse	UP00085_1	Sfpi1_primary	3.19e-08	3.77e-05
57	XX	JASPAR CORE 2014 vertebrates	MA0073.1	RREB1	3.28e-08	3.88e-05
58	XX	JASPAR CORE 2014 vertebrates	MA0157.1	FOXO3	3.28e-08	3.88e-05
59	XX	uniprobe mouse	UP00051_1	Sox8_primary	3.7e-08	4.37e-05
60	XX	uniprobe mouse	UP00065_1	Zfp161_primary	3.77e-08	4.45e-05
61	XX	uniprobe mouse	UP00188_1	Lmx1a_2238.2	3.93e-08	4.65e-05
62	XX	JASPAR CORE 2014 vertebrates	MA0080.3	Spi1	4.75e-08	5.62e-05
63	XX	uniprobe mouse	UP00054_2	Tcf7_secondary	6.34e-08	7.5e-05
64	XX	JASPAR CORE 2014 vertebrates	MA0497.1	MEF2C	6.45e-08	7.63e-05
65	XX	uniprobe mouse	UP00078_1	Arid3a_primary	7.19e-08	8.5e-05
66	XX	uniprobe mouse	UP00034_1	Sox7_primary	8.34e-08	9.85e-05
67	XX	uniprobe mouse	UP00096_2	Sox13_secondary	1.3e-07	0.000154
68	XX	uniprobe mouse	UP00168_1	Hoxd8_2644.1	1.93e-07	0.000228
69	XX	uniprobe mouse	UP00254_1	Pou2f1_3081.2	1.98e-07	0.000234
70	XX	uniprobe mouse	UP00225_1	Hlx1_2350.1	2.03e-07	0.00024
71	XX	JASPAR CORE 2014 vertebrates	MA0024.2	E2F1	2.11e-07	0.000249
72	XX	uniprobe mouse	UP00134_1	Hoxb13_3479.1	2.12e-07	0.000251
73	XX	JASPAR CORE 2014 vertebrates	MA0050.2	IRF1	2.86e-07	0.000338
74	XX	uniprobe mouse	UP00101_2	Sox12_secondary	3.18e-07	0.000376
75	XX	uniprobe mouse	UP00213_1	Hoxa9_2622.2	3.54e-07	0.000418
76	XX	uniprobe mouse	UP00218_1	Dbx2_3487.1	3.86e-07	0.000456
77	XX	JASPAR CORE 2014 vertebrates	MA0040.1	Foxq1	4.92e-07	0.000582
78	XX	uniprobe mouse	UP00101_1	Sox12_primary	5.51e-07	0.000651
79	XX	uniprobe mouse	UP00158_1	Pou1f1_3818.1	6.24e-07	0.000737
80	XX	uniprobe mouse	UP00096_1	Sox13_primary	6.53e-07	0.000771
81	XX	uniprobe mouse	UP00064_1	Sox18_primary	7.23e-07	0.000855
82	XX	uniprobe mouse	UP00014_1	Sox17_primary	7.91e-07	0.000934
83	XX	uniprobe mouse	UP00200_2	Nkx6-1_2825.2	8.06e-07	0.000953
84	XX	JASPAR CORE 2014 vertebrates	MA0047.2	Foxa2	8.71e-07	0.00103
85	XX	uniprobe mouse	UP00207_1	Hoxb9_3413.1	1.17e-06	0.00138
86	XX	uniprobe mouse	UP00105_1	Pou3f4_3773.1	1.39e-06	0.00164
87	XX	JASPAR CORE 2014 vertebrates	MA0002.2	RUNX1	1.43e-06	0.00169
88	XX	uniprobe mouse	UP00012_1	Bbx_primary	1.69e-06	0.002
89	XX	JASPAR CORE 2014 vertebrates	MA0156.1	FEV	1.71e-06	0.00202
90	XX	uniprobe mouse	UP00023_2	Sox30_secondary	1.77e-06	0.00209
91	XX	JASPAR CORE 2014 vertebrates	MA0473.1	ELF1	1.98e-06	0.00234
92	XX	JASPAR CORE 2014 vertebrates	MA0517.1	STAT2::STAT1	2.1e-06	0.00248
93	XX	uniprobe mouse	UP00030_1	Sox11_primary	2.34e-06	0.00276
94	XX	JASPAR CORE 2014 vertebrates	MA0130.1	ZNF354C	2.46e-06	0.0029
95	XX	uniprobe mouse	UP00069_1	Sox1_primary	2.52e-06	0.00297
96	XX	uniprobe mouse	UP00260_1	Hoxc6_3954.2	2.65e-06	0.00313
97	XX	uniprobe mouse	UP00025_2	Foxk1_secondary	3.17e-06	0.00374
98	XX	JASPAR CORE 2014 vertebrates	MA0480.1	Foxo1	3.5e-06	0.00413
99	XX	uniprobe mouse	UP00129_1	Pou3f1_3819.1	3.55e-06	0.00419
100	XX	uniprobe mouse	UP00240_1	Cdx1_2245.1	3.66e-06	0.00432
101	XX	uniprobe mouse	UP00016_1	Sry_primary	3.73e-06	0.0044
102	XX	JASPAR CORE 2014 vertebrates	MA0046.1	HNF1A	3.83e-06	0.00451
103	XX	JASPAR CORE 2014 vertebrates	MA0052.2	MEF2A	3.95e-06	0.00466
104	XX	JASPAR CORE 2014 vertebrates	MA0084.1	SRY	4.06e-06	0.00479
105	XX	uniprobe mouse	UP00091_1	Sox5_primary	4.24e-06	0.005
106	XX	uniprobe mouse	UP00075_1	Sox15_primary	5.9e-06	0.00695
107	XX	JASPAR CORE 2014 vertebrates	MA0598.1	EHF	6.36e-06	0.00749
108	XX	uniprobe mouse	UP00059_1	Arid5a_primary	6.68e-06	0.00786
109	XX	JASPAR CORE 2014 vertebrates	MA0152.1	NFATC2	6.82e-06	0.00803
110	XX	uniprobe mouse	UP00032_1	Gata3_primary	6.87e-06	0.00809
111	XX	uniprobe mouse	UP00169_1	Lmx1b_3433.2	7.46e-06	0.00878
112	XX	uniprobe mouse	UP00194_1	Irx4_2242.3	7.5e-06	0.00883
113	XX	uniprobe mouse	UP00164_1	Hoxa7_2668.2	7.63e-06	0.00897
114	XX	uniprobe mouse	UP00150_1	Irx6_2623.2	7.69e-06	0.00904
115	XX	JASPAR CORE 2014 vertebrates	MA0076.2	ELK4	8.54e-06	0.01
116	XX	JASPAR CORE 2014 vertebrates	MA0124.1	NKX3-1	9.32e-06	0.011
117	XX	uniprobe mouse	UP00008_2	Six6_secondary	9.87e-06	0.0116
118	XX	uniprobe mouse	UP00263_1	Hoxb8_3780.2	9.93e-06	0.0117
119	XX	JASPAR CORE 2014 vertebrates	MA0081.1	SPIB	1.16e-05	0.0136
120	XX	uniprobe mouse	UP00250_1	Irx5_2385.1	1.21e-05	0.0142
121	XX	uniprobe mouse	UP00236_1	Irx2_0900.3	1.22e-05	0.0143
122	XX	JASPAR CORE 2014 vertebrates	MA0259.1	HIF1A::ARNT	1.24e-05	0.0146
123	XX	uniprobe mouse	UP00015_1	Ehf_primary	1.25e-05	0.0147
124	XX	JASPAR CORE 2014 vertebrates	MA0108.2	TBP	1.3e-05	0.0153
125	XX	uniprobe mouse	UP00223_2	Irx3_2226.1	1.32e-05	0.0155
126	XX	uniprobe mouse	UP00058_2	Tcf3_secondary	1.57e-05	0.0184
127	XX	uniprobe mouse	UP00062_1	Sox4_primary	1.58e-05	0.0186
128	XX	uniprobe mouse	UP00113_1	Hoxc4_3491.1	1.73e-05	0.0203
129	XX	JASPAR CORE 2014 vertebrates	MA0148.3	FOXA1	1.8e-05	0.0211
130	XX	JASPAR CORE 2014 vertebrates	MA0511.1	RUNX2	1.91e-05	0.0223
131	XX	uniprobe mouse	UP00242_1	Hoxc8_3429.2	1.99e-05	0.0232
132	XX	uniprobe mouse	UP00200_1	Nkx6-1_2825.1	2.31e-05	0.027
133	XX	JASPAR CORE 2014 vertebrates	MA0062.2	GABPA	2.64e-05	0.0307
134	XX	uniprobe mouse	UP00099_1	Ascl2_primary	2.85e-05	0.0331
135	XX	uniprobe mouse	UP00118_1	Pou4f3_2791.1	3.04e-05	0.0353
136	XX	uniprobe mouse	UP00238_1	Nkx6-3_3446.1	3.42e-05	0.0397
137	XX	uniprobe mouse	UP00223_1	Irx3_0920.1	3.48e-05	0.0403
138	XX	uniprobe mouse	UP00080_2	Gata5_secondary	3.68e-05	0.0425
139	XY	JASPAR CORE 2014 vertebrates	MA0079.3	SP1	1.05e-39	1.24e-36
140	XY	JASPAR CORE 2014 vertebrates	MA0516.1	SP2	4.4e-38	5.2e-35
141	XY	JASPAR CORE 2014 vertebrates	MA0599.1	KLF5	1.39e-33	1.64e-30
142	XY	uniprobe mouse	UP00093_1	Klf7_primary	5.41e-31	6.4e-28
143	XY	JASPAR CORE 2014 vertebrates	MA0039.2	Klf4	9.8e-31	1.16e-27
144	XY	uniprobe mouse	UP00002_1	Sp4_primary	4.35e-30	5.14e-27
145	XY	JASPAR CORE 2014 vertebrates	MA0162.2	EGR1	1.24e-23	1.47e-20
146	XY	JASPAR CORE 2014 vertebrates	MA0528.1	ZNF263	1.92e-23	2.27e-20
147	XY	JASPAR CORE 2014 vertebrates	MA0493.1	Klf1	2.64e-19	3.13e-16
148	XY	JASPAR CORE 2014 vertebrates	MA0475.1	FLI1	3.05e-18	3.61e-15
149	XY	uniprobe mouse	UP00000_2	Smad3_secondary	5.73e-18	6.77e-15
150	XY	uniprobe mouse	UP00407_1	Elf3_primary	6.03e-17	7.13e-14
151	XY	JASPAR CORE 2014 vertebrates	MA0098.2	Ets1	8.05e-17	9.52e-14
152	XY	uniprobe mouse	UP00097_2	Mtf1_secondary	1.83e-16	2.16e-13
153	XY	JASPAR CORE 2014 vertebrates	MA0472.1	EGR2	1.48e-15	1.75e-12
154	XY	JASPAR CORE 2014 vertebrates	MA0474.1	Erg	2.12e-15	2.5e-12
155	XY	JASPAR CORE 2014 vertebrates	MA0062.2	GABPA	2.44e-15	2.89e-12
156	XY	JASPAR CORE 2014 vertebrates	MA0076.2	ELK4	3.47e-15	4.1e-12
157	XY	uniprobe mouse	UP00077_2	Srf_secondary	5.86e-15	6.92e-12
158	XY	uniprobe mouse	UP00099_2	Ascl2_secondary	9.85e-15	1.16e-11
159	XY	JASPAR CORE 2014 vertebrates	MA0473.1	ELF1	1.06e-14	1.25e-11
160	XY	uniprobe mouse	UP00021_1	Zfp281_primary	2.74e-14	3.24e-11
161	XY	uniprobe mouse	UP00029_1	Tbp_primary	4.37e-14	5.16e-11
162	XY	uniprobe mouse	UP00033_2	Zfp410_secondary	7.53e-14	8.9e-11
163	XY	JASPAR CORE 2014 vertebrates	MA0481.1	FOXP1	9.26e-14	1.09e-10
164	XY	uniprobe mouse	UP00015_1	Ehf_primary	1.31e-13	1.55e-10
165	XY	uniprobe mouse	UP00037_1	Zfp105_primary	1.82e-13	2.15e-10
166	XY	uniprobe mouse	UP00061_2	Foxl1_secondary	2.16e-13	2.55e-10
167	XY	JASPAR CORE 2014 vertebrates	MA0136.1	ELF5	2.61e-13	3.09e-10
168	XY	JASPAR CORE 2014 vertebrates	MA0050.2	IRF1	7.41e-13	8.76e-10
169	XY	uniprobe mouse	UP00255_1	Dbx1_3486.1	1.22e-12	1.44e-09
170	XY	JASPAR CORE 2014 vertebrates	MA0041.1	Foxd3	1.81e-11	2.14e-08
171	XY	uniprobe mouse	UP00407_2	Elf3_secondary	1.9e-11	2.24e-08
172	XY	uniprobe mouse	UP00028_2	Tcfap2e_secondary	2.93e-11	3.46e-08
173	XY	uniprobe mouse	UP00041_1	Foxj1_primary	6.68e-11	7.9e-08
174	XY	uniprobe mouse	UP00024_2	Glis2_secondary	7.63e-11	9.02e-08
175	XY	uniprobe mouse	UP00043_2	Bcl6b_secondary	8.66e-11	1.02e-07
176	XY	uniprobe mouse	UP00007_1	Egr1_primary	1.64e-10	1.94e-07
177	XY	uniprobe mouse	UP00094_2	Zfp128_secondary	2.4e-10	2.83e-07
178	XY	JASPAR CORE 2014 vertebrates	MA0517.1	STAT2::STAT1	3.03e-10	3.59e-07
179	XY	JASPAR CORE 2014 vertebrates	MA0068.1	Pax4	3.1e-10	3.67e-07
180	XY	JASPAR CORE 2014 vertebrates	MA0042.1	FOXI1	4.22e-10	4.98e-07
181	XY	uniprobe mouse	UP00073_2	Foxa2_secondary	6.52e-10	7.71e-07
182	XY	uniprobe mouse	UP00408_2	Gabpa_secondary	7.13e-10	8.43e-07
183	XY	uniprobe mouse	UP00039_1	Foxj3_primary	7.2e-10	8.51e-07
184	XY	JASPAR CORE 2014 vertebrates	MA0080.3	Spi1	1e-09	1.18e-06
185	XY	uniprobe mouse	UP00071_1	Sox21_primary	1.21e-09	1.43e-06
186	XY	JASPAR CORE 2014 vertebrates	MA0156.1	FEV	1.46e-09	1.73e-06
187	XY	uniprobe mouse	UP00408_1	Gabpa_primary	3.08e-09	3.64e-06
188	XY	uniprobe mouse	UP00025_1	Foxk1_primary	6.37e-09	7.53e-06
189	XY	uniprobe mouse	UP00244_1	Tlx2_3498.2	6.5e-09	7.68e-06
190	XY	uniprobe mouse	UP00073_1	Foxa2_primary	6.61e-09	7.82e-06
191	XY	JASPAR CORE 2014 vertebrates	MA0028.1	ELK1	7.17e-09	8.47e-06
192	XY	uniprobe mouse	UP00061_1	Foxl1_primary	1.38e-08	1.63e-05
193	XY	uniprobe mouse	UP00085_1	Sfpi1_primary	3.13e-08	3.7e-05
194	XY	JASPAR CORE 2014 vertebrates	MA0073.1	RREB1	3.49e-08	4.13e-05
195	XY	JASPAR CORE 2014 vertebrates	MA0259.1	HIF1A::ARNT	7.16e-08	8.47e-05
196	XY	uniprobe mouse	UP00121_1	Hoxd10_2368.2	7.71e-08	9.11e-05
197	XY	JASPAR CORE 2014 vertebrates	MA0497.1	MEF2C	1.09e-07	0.000128
198	XY	uniprobe mouse	UP00025_2	Foxk1_secondary	1.22e-07	0.000144
199	XY	uniprobe mouse	UP00406_1	Spdef_primary	1.42e-07	0.000168
200	XY	JASPAR CORE 2014 vertebrates	MA0033.1	FOXL1	1.62e-07	0.000192
201	XY	JASPAR CORE 2014 vertebrates	MA0004.1	Arnt	3.39e-07	0.000401
202	XY	uniprobe mouse	UP00004_1	Sox14_primary	4.74e-07	0.00056
203	XY	uniprobe mouse	UP00036_2	Myf6_secondary	5.74e-07	0.000678
204	XY	uniprobe mouse	UP00180_1	Hoxd13_2356.1	6.57e-07	0.000777
205	XY	uniprobe mouse	UP00217_1	Hoxa10_2318.1	8.42e-07	0.000994
206	XY	uniprobe mouse	UP00096_2	Sox13_secondary	8.74e-07	0.00103
207	XY	uniprobe mouse	UP00054_2	Tcf7_secondary	1.26e-06	0.00149
208	XY	JASPAR CORE 2014 vertebrates	MA0060.2	NFYA	1.44e-06	0.0017
209	XY	uniprobe mouse	UP00086_1	Irf3_primary	1.44e-06	0.0017
210	XY	uniprobe mouse	UP00213_1	Hoxa9_2622.2	1.63e-06	0.00192
211	XY	JASPAR CORE 2014 vertebrates	MA0506.1	NRF1	1.67e-06	0.00197
212	XY	uniprobe mouse	UP00225_1	Hlx1_2350.1	1.73e-06	0.00204
213	XY	uniprobe mouse	UP00002_2	Sp4_secondary	2.22e-06	0.00262
214	XY	JASPAR CORE 2014 vertebrates	MA0469.1	E2F3	2.66e-06	0.00314
215	XY	uniprobe mouse	UP00101_2	Sox12_secondary	2.67e-06	0.00315
216	XY	JASPAR CORE 2014 vertebrates	MA0471.1	E2F6	2.9e-06	0.00342
217	XY	JASPAR CORE 2014 vertebrates	MA0593.1	FOXP2	3.3e-06	0.0039
218	XY	uniprobe mouse	UP00060_1	Max_primary	3.46e-06	0.00408
219	XY	uniprobe mouse	UP00065_1	Zfp161_primary	3.48e-06	0.00411
220	XY	JASPAR CORE 2014 vertebrates	MA0048.1	NHLH1	4.1e-06	0.00483
221	XY	JASPAR CORE 2014 vertebrates	MA0508.1	PRDM1	4.26e-06	0.00502
222	XY	JASPAR CORE 2014 vertebrates	MA0470.1	E2F4	4.8e-06	0.00566
223	XY	uniprobe mouse	UP00191_1	Pou2f2_3748.1	4.85e-06	0.00571
224	XY	JASPAR CORE 2014 vertebrates	MA0157.1	FOXO3	5.26e-06	0.0062
225	XY	uniprobe mouse	UP00039_2	Foxj3_secondary	6.1e-06	0.00718
226	XY	JASPAR CORE 2014 vertebrates	MA0152.1	NFATC2	6.19e-06	0.00729
227	XY	uniprobe mouse	UP00058_2	Tcf3_secondary	6.96e-06	0.00819
228	XY	JASPAR CORE 2014 vertebrates	MA0502.1	NFYB	7e-06	0.00824
229	XY	JASPAR CORE 2014 vertebrates	MA0059.1	MYC::MAX	7.47e-06	0.0088
230	XY	JASPAR CORE 2014 vertebrates	MA0081.1	SPIB	1.15e-05	0.0135
231	XY	uniprobe mouse	UP00030_1	Sox11_primary	1.34e-05	0.0157
232	XY	JASPAR CORE 2014 vertebrates	MA0006.1	Arnt::Ahr	1.34e-05	0.0157
233	XY	JASPAR CORE 2014 vertebrates	MA0464.1	Bhlhe40	1.45e-05	0.0169
234	XY	JASPAR CORE 2014 vertebrates	MA0509.1	Rfx1	1.59e-05	0.0187
235	XY	uniprobe mouse	UP00062_1	Sox4_primary	1.94e-05	0.0227
236	XY	uniprobe mouse	UP00179_1	Pou2f3_3986.2	1.96e-05	0.0229
237	XY	JASPAR CORE 2014 vertebrates	MA0046.1	HNF1A	2.5e-05	0.0291
238	XY	JASPAR CORE 2014 vertebrates	MA0047.2	Foxa2	2.52e-05	0.0293
239	XY	uniprobe mouse	UP00158_1	Pou1f1_3818.1	2.62e-05	0.0305
240	XY	JASPAR CORE 2014 vertebrates	MA0088.1	znf143	2.71e-05	0.0315
241	XY	JASPAR CORE 2014 vertebrates	MA0507.1	POU2F2	2.8e-05	0.0325
242	XY	uniprobe mouse	UP00033_1	Zfp410_primary	2.91e-05	0.0338
243	XY	JASPAR CORE 2014 vertebrates	MA0598.1	EHF	2.95e-05	0.0342
244	XY	uniprobe mouse	UP00101_1	Sox12_primary	3.25e-05	0.0377
245	XY	JASPAR CORE 2014 vertebrates	MA0104.3	Mycn	3.27e-05	0.0379
246	XY	uniprobe mouse	UP00046_1	Tcfe2a_primary	3.66e-05	0.0424
247	XY	uniprobe mouse	UP00078_1	Arid3a_primary	3.77e-05	0.0436
248	XY	uniprobe mouse	UP00022_1	Zfp740_primary	4.08e-05	0.047
