# Supplementary material for: Male-Specific Transcription Factor Occupancy Alone Does Not Account for Differential Methylation at Imprinted Genes in the mouse Germ Cell Lineage
Source: G3 (Bethesda). 2016 Sep 30;6(12):3975–83. doi: 10.1534/g3.116.033613 (PMC5144967; doi:10.1534/g3.116.033613)
Supplement: Supplemental Material [file supp_g3.116.033613_TableS3.xlsx]

## Sheet: Sheet1
Supplementary Table 3. Enriched motifs identified in randomly generated control sequences
Motif ID	Sex	Database	ID	Name	p-value	Adjusted p-value	Description	UniProt ID	RefSeq ID	JASPAR ID
1	NA	uniprobe mouse	UP00005_1	Tcfap2a_primary	1.72e-05	0.0201	Mus musculus transcription factor AP-2, alpha, mRNA	P34056	NP_035677	N/A
2	NA	uniprobe mouse	UP00087_1	Tcfap2c_primary	3.13e-05	0.0363	Mus musculus transcription factor AP-2, gamma, mRNA (cDNA clone MGC:5992 IMAGE:3592762), complete cds	Q61312	NP_033361	N/A
